# Supplementary material for: Effectiveness of Whey Protein Supplementation in Weight Loss Interventions for Patients with Obesity: A Systematic Review
Source: Nutrients. 2026 Feb 21;18(4):695. doi: 10.3390/nu18040695 (PMC12942925; doi:10.3390/nu18040695)
Supplement: Supplementary file 1 [file nutrients-18-00695-s001.zip]

Archive with 2 entries (2 files):
- Supplementary 1.pdf
- Supplementary 2 PRISMA 2020.pdf
